# Supplementary material for: Dietary fiber intake impacts gut bacterial and viral populations in a hypertensive mouse model
Source: Gut Microbes. 2024 Sep 28;16(1):2407047. doi: 10.1080/19490976.2024.2407047 (PMC11567275; doi:10.1080/19490976.2024.2407047)
Supplement: Supplemental Material [file KGMI_A_2407047_SM5499.zip]

Archive with 1 entries (1 files):
- Online supplemental file Aug 16th.docx
